# Supplementary material for: OsEDS1 and OsPAD4 Are Involved in Brown Planthopper Resistance in Rice
Source: Plants (Basel). 2025 May 25;14(11):1612. doi: 10.3390/plants14111612 (PMC12157244; doi:10.3390/plants14111612)
Supplement: Supplementary file 1 [file plants-14-01612-s001.zip]

Archive with 1 entries (1 files):
- plants-3622431-supplementary.pdf
